# Supplementary material for: Chromosome-Level Genome Assembly of Anthidium xuezhongi Niu & Zhu, 2020 (Hymenoptera: Apoidea: Megachilidae: Anthidiini)
Source: Genome Biol Evol. 2022 Feb 12;14(2):evac014. doi: 10.1093/gbe/evac014 (PMC8850706; doi:10.1093/gbe/evac014)
Supplement: evac014_Supplementary_Data [file evac014_supplementary_data.zip]

Archive with 3 entries (3 files):
- Supplement materials.xlsx
- supplementary_Fig.docx
- Supporting information.docx
