# Supplementary material for: Chromosome-Level Genome Assembly of Anthidium xuezhongi Niu & Zhu, 2020 (Hymenoptera: Apoidea: Megachilidae: Anthidiini)
Source: Genome Biol Evol. 2022 Feb 12;14(2):evac014. doi: 10.1093/gbe/evac014 (PMC8850706; doi:10.1093/gbe/evac014)
Supplement: evac014_Supplementary_Data [file evac014_supplementary_data.zip › Supplement materials.xlsx]

## Sheet: TableS1
Table S1 Statistics of the sequencing data used for genome assembly
Libraries	Clean data (Gb)	Sequencing coverage (x)	Insert sizes
PacBio reads	31.76	168	30 Kb
Illumina reads	28.74	152	300 bp
Hi-C	35.05	185	300 bp
RNA	6.28		300 bp
Total	101.83	505	/

## Sheet: TableS2
Table S2. Genome assembly statistics for Anthidium xuezhongi
Assembly	Total length (Mb)	Number scaffolds/contigs (chromosome)	scaffold/contigsN50 length (Mb)	Longest scaffold/contig (Mb)	GC (%)	BUSCO (n = 1,367) (%)
						C	D	F	M
Flye	190.74	335/336	6.68/6.68	12.55/12.55	38.6	99	0.4	0.1	0.9
NextPolish	190.7	335/335	6.68/6.68	12.54/12.54	38.6	99	0.4	0.1	0.9
purge dups	189.74	206/206	6.68/6.68	12.5412.54	38.6	99	0.2	0.1	0.9
3D-DNA	189.61	108/253 (16)	12.54/6.54	17.45/12.53	38.59	98.9	0.2	0.1	1
Final	189.14	23/168 (16)	12.53/6.54	17.44/12.52	38.58	98.7	0.2	0.1	1.2
Transcript	74.59	22492	0.05	0.45	41.43	94.8	47.5	2.1	3.1

## Sheet: TableS3
Table S3. Repeat annotation in the Anthidium xuezhongi genome.
Class	Count	bpMasked	%masked
DNA	3337	431881	0.0023
Academ-1	43	2051	0
Academ-2	3	166	0
Academ-H	2	124	0
CMC	2	105	0
CMC-Chapaev	113	4874	0
CMC-Chapaev-3	22	1992	0
CMC-EnSpm	1644	96708	0.0005
CMC-Mirage	2	176	0
CMC-Transib	126	9828	0.0001
Crypton	40	1790	0
Crypton-A	12	633	0
Crypton-C	5	339	0
Crypton-F	1	59	0
Crypton-H	81	3282	0
Crypton-I	2	94	0
Crypton-R	1	83	0
Crypton-S	5	247	0
Crypton-V	115	4278	0
Dada	80	2604	0
Ginger-1	112	4951	0
Ginger-2	17	2136	0
IS3EU	85	4357	0
Kolobok	4	117	0
Kolobok-E	5	296	0
Kolobok-H	1	74	0
Kolobok-Hydra	820	160173	0.0008
Kolobok-T2	286	14382	0.0001
MULE	1	56	0
MULE-F	1	68	0
MULE-MuDR	1051	86818	0.0005
MULE-NOF	41	3393	0
MULE-Ricksha	3	176	0
Maverick	567	118634	0.0006
Merlin	234	24980	0.0001
Novosib	28	1363	0
P	207	11117	0.0001
P-Fungi	3	130	0
PIF	1	68	0
PIF-HarbS	3	135	0
PIF-Harbinger	352	21207	0.0001
PIF-ISL2EU	18	1289	0
PIF-Spy	103	15380	0.0001
PiggyBac	5961	703252	0.0037
PiggyBac-A	1	44	0
PiggyBac-X	7	318	0
Sola	36	2265	0
Sola-1	154	20894	0.0001
Sola-2	91	5172	0
Sola-3	19	1164	0
TcMar	280	32024	0.0002
TcMar-Ant1	3	173	0
TcMar-Cweed	5	285	0
TcMar-Fot1	158	9920	0.0001
TcMar-Gizmo	2	112	0
TcMar-IS885	2	91	0
TcMar-ISRm11	38	2154	0
TcMar-Mariner	5343	809961	0.0043
TcMar-Mogwai	2	123	0
TcMar-Pogo	135	16878	0.0001
TcMar-Sagan	13	883	0
TcMar-Stowaway	32	1429	0
TcMar-Tc1	16112	4866633	0.0257
TcMar-Tc2	19	1050	0
TcMar-Tc4	941	129087	0.0007
TcMar-Tigger	1008	129766	0.0007
TcMar-m44	8	472	0
Zator	12	705	0
Zisupton	325	15582	0.0001
hAT	106	6379	0
hAT-Ac	446	24181	0.0001
hAT-Blackjack	201	31895	0.0002
hAT-Charlie	1250	296685	0.0016
hAT-Pegasus	16	939	0
hAT-Tag1	88	4814	0
hAT-Tip100	463	38851	0.0002
hAT-hAT1	2	92	0
hAT-hAT19	7	539	0
hAT-hAT5	1	55	0
hAT-hATm	54	3101	0
hAT-hATw	9	349	0
hAT-hATx	10	908	0
hAT-hobo	8	501	0
LINE	3	119	0
CR1	170	12332	0.0001
CR1-Zenon	9	475	0
CRE	22	1298	0
CRE-Ambal	11	667	0
CRE-Odin	7	471	0
Deceiver	1	53	0
Dong-R4	12	712	0
Dualen	3	159	0
I	373	97263	0.0005
I-Jockey	330	30174	0.0002
L1	521	28597	0.0002
L1-DRE	13	804	0
L1-Tx1	140	9016	0
L2	723	38420	0.0002
Penelope	403	21385	0.0001
Proto1	3	116	0
Proto2	7	325	0
R1	679	250265	0.0013
R1-LOA	30	2784	0
R2	101	11310	0.0001
R2-Hero	11	491	0
R2-NeSL	82	6380	0
RTE	6	320	0
RTE-BovB	120	18778	0.0001
RTE-ORTE	2	120	0
RTE-RTE	8	429	0
RTE-X	71	3632	0
Rex-Babar	14	577	0
Tad1	41	2039	0
LTR	36	2386	0
Caulimovirus	70	4557	0
Copia	1200	149059	0.0008
DIRS	74	4433	0
DIRS-Q	2	101	0
ERV1	366	18155	0.0001
ERV4	25	1301	0
ERVK	188	9612	0.0001
ERVL	28	1331	0
ERVL-MaLR	2	108	0
Gypsy	2849	304763	0.0016
Ngaro	108	5540	0
Pao	522	104361	0.0006
Other	--	--	0.0431
DNA_virus	2	81	0
RC	--	--	--
Helitron	885	81935	0.0004
Helitron-2	13	568	0
Retroposon	3	133	0
L1-derived	2	132	0
RTE-derived	1	40	0
SVA	1	44	0
SINE	5	521	0
5S-Deu-L2	1	60	0
5S-Sauria-RTE	1	99	0
7SL	2	347	0
Alu	1	49	0
B4	4	181	0
ID	1	9	0
MIR	1	18	0
tRNA	100	8664	0
tRNA-7SL	2	169	0
tRNA-Ceph-RTE	1	85	0
tRNA-Core	13	522	0
tRNA-Core-RTE	2	93	0
tRNA-Deu	1	96	0
tRNA-Deu-RTE	2	135	0
tRNA-I	1	19	0
tRNA-L2	1	7	0
tRNA-Meta	10	416	0
tRNA-RTE	6	263	0
tRNA-V	2	143	0
Unknown	91163	13948334	0.0737
centromeric	2	142	0
---------------------------------
Total interspersed	144562	23380863	0.1236
Low_complexity	12692	656214	0.0035
Satellite	655	73175	0.0004
acro	6	477	0
centr	1	41	0
macro	5	157	0
Simple_repeat	54704	2461808	0.013
rRNA	81	21499	0.0001
scRNA	1	38	0
snRNA	11	1520	0
srpRNA	1	289	0
tRNA	170	10862	0.0001
Total	212889	26606943	0.1407

## Sheet: TableS4
Table S4. Annotations of non-coding RNAs in the Anthidium xuezhongi genome
Class	Copies	Description
rRNA
5_8S_rRNA	3	rRNA	5.8S ribosomal RNA
5S_rRNA	44	rRNA	5S ribosomal RNA
LSU_rRNA_eukarya	11	rRNA	Eukaryotic large subunit ribosomal RNA
SSU_rRNA_eukarya	4	rRNA	Eukaryotic small subunit ribosomal RNA
miRNA
bantam	1	miRNA	microRNA bantam
let-7	1	miRNA	let-7 microRNA precursor
mir-1	1	miRNA	mir-1 microRNA precursor family
mir-10	3	miRNA	mir-10 microRNA precursor family
mir-1000	1	miRNA	mir-1000 microRNA precursor family
mir-11	1	miRNA	mir-11 microRNA precursor family
mir-1175	1	miRNA	mir-1175 microRNA precursor family
mir-12	1	miRNA	microRNA mir-12
mir-124	1	miRNA	mir-124 microRNA precursor family
mir-133	1	miRNA	mir-133 microRNA precursor family
mir-137	1	miRNA	microRNA mir-137
mir-184	1	miRNA	microRNA mir-184
mir-190	1	miRNA	microRNA mir-190
mir-2	4	miRNA	mir-2 microRNA precursor
mir-210	1	miRNA	microRNA mir-210
mir-219	1	miRNA	mir-219 microRNA precursor family
mir-252	1	miRNA	microRNA mir-252
mir-263	2	miRNA	microRNA mir-263
mir-275	1	miRNA	microRNA mir-275
mir-276	1	miRNA	microRNA mir-276
mir-2765	1	miRNA	mir-2765 microRNA precursor family
mir-277	1	miRNA	microRNA mir-277
mir-2788	1	miRNA	mir-2788 microRNA precursor family
mir-279	1	miRNA	microRNA mir-279
mir-2796	1	miRNA	mir-2796 microRNA precursor family
mir-282	1	miRNA	microRNA mir-282
mir-283	1	miRNA	microRNA mir-283
mir-305	1	miRNA	microRNA mir-305
mir-31	1	miRNA	microRNA mir-31
mir-315	1	miRNA	microRNA mir-315
mir-317	1	miRNA	microRNA mir-317
mir-33	1	miRNA	microRNA mir-33
mir-3478	1	miRNA	mir-3478 microRNA precursor family
mir-3718	1	miRNA	mir-3718 microRNA precursor family
mir-449	1	miRNA	microRNA mir-449
mir-46	1	miRNA	mir-46/mir-47/mir-281 microRNA precursor family
mir-6012	1	miRNA	mir-6012 microRNA precursor family
mir-67	1	miRNA	microRNA mir-67
mir-7	1	miRNA	mir-7 microRNA precursor
mir-71	1	miRNA	microRNA mir-71
mir-8	2	miRNA	mir-8/mir-141/mir-200 microRNA precursor family
mir-9	4	miRNA	mir-9/mir-79 microRNA precursor family
mir-927	1	miRNA	microRNA mir-927
mir-928	1	miRNA	mir-928 microRNA precursor family
mir-929	1	miRNA	microRNA mir-929
mir-965	1	miRNA	mir-965 microRNA precursor family
mir-971	1	miRNA	mir-971 microRNA precursor family
mir-980	1	miRNA	mir-980 microRNA precursor family
mir-iab-4	1	miRNA	mir-iab-4 microRNA precursor family
snRNA
SCARNA8	1	snRNA; snoRNA; scaRNA	Small Cajal body specific RNA 8
snoMe28S-Am982	1	snRNA; snoRNA; CD-box	Small nucleolar RNA Me28S-Am982
SNORA16	1	snRNA; snoRNA; HACA-box	Small nucleolar RNA SNORA16B/SNORA16A family
SNORA53	1	snRNA; snoRNA; HACA-box	Small nucleolar RNA SNORA53
SNORD31	1	snRNA; snoRNA; CD-box	Small nucleolar RNA SNORD31
snosnR60_Z15	2	snRNA; snoRNA; CD-box	Small nucleolar RNA snR60/Z15/Z230/Z193/J17
snoU43	1	snRNA; snoRNA; CD-box	Small nucleolar RNA U43
snoU6-53	1	snRNA; snoRNA; CD-box	Small nucleolar RNA U6-53/MBII-28
U1	4	snRNA; splicing	U1 spliceosomal RNA
U11	1	snRNA; splicing	U11 spliceosomal RNA
U12	1	snRNA; splicing	U12 minor spliceosomal RNA
U2	4	snRNA; splicing	U2 spliceosomal RNA
U3	2	snRNA; snoRNA; CD-box	Small nucleolar RNA U3
U4	1	snRNA; splicing	U4 spliceosomal RNA
U4atac	1	snRNA; splicing	U4atac minor spliceosomal RNA
U5	2	snRNA; splicing	U5 spliceosomal RNA
U6	2	snRNA; splicing	U6 spliceosomal RNA
U6atac	1	snRNA; splicing	U6atac minor spliceosomal RNA
ribozyme
Hammerhead_3	1	ribozyme	Hammerhead ribozyme (type III)
RNase_MRP	1	ribozyme	RNase MRP
RNaseP_nuc	2	ribozyme	Nuclear RNase P
tRNA
tRNA-Ala	14	tRNA
tRNA-Arg	13	tRNA
tRNA-Asn	6	tRNA
tRNA-Asp	9	tRNA
tRNA-Cys	3	tRNA
tRNA-Gln	14	tRNA
tRNA-Glu	12	tRNA
tRNA-Gly	13	tRNA
tRNA-His	5	tRNA
tRNA-Ile	9	tRNA
tRNA-iMet	6	tRNA
tRNA-Leu	13	tRNA
tRNA-Lys	10	tRNA
tRNA-Met	4	tRNA
tRNA-Phe	6	tRNA
tRNA-Pro	11	tRNA
tRNA-Ser	13	tRNA
tRNA-Thr	10	tRNA
tRNA-Trp	4	tRNA
tRNA-Tyr	6	tRNA
tRNA-Val	11	tRNA
Others
Arthropod_7SK	1	Arthropod 7SK RNA
Histone3	33	Histone 3' UTR stem-loop
K_chan_RES	4	Potassium channel RNA editing signal
Metazoa_SRP	2	Metazoan signal recognition particle RNA
Total	385

## Sheet: TableS5
Table S5 Protential contaminant results via the NCBI UniVec and nucleotide (nt) database
query	target	fident	alnlen	mismatch	gapopen	qstart	qend	tstart	tend	evalue	bits
XM_011339739.3	Contig010	0.729	6750	1819	0	1727	8476	6390003	6396716	0	3846
XM_029183759.1	Contig005	0.778	6193	1371	0	7095	903	11870022	11876199	0	4934
XM_015582239.1	Contig011	0.814	6162	1145	0	138	6299	6350001	6356159	0	5920
XM_017908838.1	Contig012	0.733	5889	1565	0	7957	2069	200639	206500	0	3495
KX530459.1	Contig039	0.968	5837	186	0	1	5837	688	6510	0	9614
LR812066.1	Contig016	0.726	5675	1549	0	390733	385080	884323	889997	0	2910
XM_029182822.1	Contig006	0.851	5650	841	0	361	6005	5720321	5725970	0	6380
XM_017912249.1	Contig003	0.77	5492	1262	0	2116	7607	10900008	10905496	0	4202
XM_003393042.3	Contig007	0.823	5491	970	0	8134	2656	11632299	11637789	0	5507
HG975451.1	Contig036	0.093	5448	4940	0	62473852	62468405	1405	6852	8.17e-94	350
XM_012687969.2	Contig009	0.785	5120	1100	0	6209	1093	101011	106130	0	4246
XM_017903067.1	Contig004	0.747	5059	1278	0	5089	37	4880083	4885141	0	3303
XM_017896920.1	Contig013	0.794	4395	903	0	539	4921	6723217	6727611	0	3817
XM_015573971.1	Contig015	0.831	4133	695	0	1	4133	7983143	7987258	0	4287
XM_029176218.1	Contig002	0.878	4081	497	0	3182	7262	11970001	11974073	0	5070
XM_011352927.3	Contig001	0.767	4041	940	0	395	4435	7971430	7975464	0	3023
XM_029200596.1	Contig008	0.867	3568	474	0	130	3697	7992619	7996183	0	4263
LR812055.1	Contig014	0.68	3437	1084	0	36610136	36613525	12485761	12489197	1.38e-73	283
XM_017911536.1	Contig068	0.797	2728	553	0	3060	333	3	2727	0	2413
LR812047.1	Contig031	0.666	1744	578	0	44245006	44243275	31	1774	1.72e-106	392
LR812046.1	Contig044	0.731	1688	443	0	56375759	56377407	626	2313	6.18e-253	878
LR812083.1	Contig032	0.681	1617	509	0	7291524	7293119	18384	20000	3.44e-44	185
AP003502.2	Contig030	0.666	1217	401	0	71978	70777	1675	2891	1.29e-46	193
MN296572.1	Contig046	0.693	737	212	0	1871	2607	104	793	1.22e-140	504
KF359776.1	Contig035	0.749	642	161	0	1381	740	2388	3029	2.86e-117	425
XM_029182778.1	Contig067	0.822	592	105	0	916	325	3059	3650	2.35e-166	586
XM_028191103.1	Contig051	0.685	584	183	0	792	1372	4885	5468	2.2e-52	209
AL163213.2	Contig052	0.68	572	181	0	279964	279397	4897	5468	1e-20	107
XM_012319132.2	Contig056	0.766	499	115	0	173	666	72	570	8.97e-96	353
XM_017898328.1	Contig063	0.767	474	110	0	1088	615	243	716	2.64e-97	358
XM_038074276.1	Contig045	0.642	474	165	0	5121	4648	1156	1617	9.82e-14	83
LR899015.1	Contig018	0.734	433	112	0	4142775	4142343	987	1408	2.64e-66	259
LR899015.1	Contig020	0.739	433	110	0	4142342	4142774	5424	5845	1.18e-67	263
LR899015.1	Contig021	0.736	433	111	0	4142775	4142343	1982	2403	1.18e-67	263
LR899015.1	Contig022	0.736	433	111	0	4142775	4142343	629	1050	1.18e-67	263
LR899015.1	Contig024	0.743	433	108	0	4142342	4142774	5436	5857	2.38e-70	272
LR899015.1	Contig026	0.741	433	109	0	4142342	4142774	5732	6153	5.3e-69	268
LR899015.1	Contig027	0.734	433	112	0	4142342	4142774	5340	5761	5.89e-65	254
LR899015.1	Contig033	0.736	433	111	0	4142342	4142774	4697	5118	2.64e-66	259
LR899015.1	Contig019	0.732	411	107	0	4142342	4142752	6558	6957	7.83e-60	237
XM_017908477.1	Contig072	0.771	390	84	0	627	1016	4607	4975	5.69e-79	298
XM_017898399.1	Contig069	0.768	337	78	0	733	397	915	1251	2.49e-66	256
XM_015259350.1	Contig066	0.759	332	80	0	1624	1293	3702	4033	3.58e-60	238
LR812066.1	Contig038	0.659	328	108	0	13158934	13158617	1693	2020	5.68e-07	62
GU059592.1	Contig023	0.7	318	92	0	3251	2934	5417	5723	1.12e-29	136
GU059592.1	Contig025	0.706	318	90	0	2933	3250	1236	1542	2.25e-32	145
XM_015580312.1	Contig054	0.783	282	61	0	3442	3161	1329	1610	5.71e-59	234
XM_018021608.2	Contig061	0.915	272	23	0	240	511	1516	1787	4.06e-105	386
XM_021856139.1	Contig043	0.691	252	78	0	670	419	1292	1543	5.44e-19	98
LR899015.1	Contig071	0.683	192	59	0	8717242	8717051	705	891	3.05e-07	62
AC157536.31	Contig047	0.701	161	46	0	49355	49515	1985	2140	8.17e-05	54
XM_029183933.1	Contig029	0.753	154	38	0	338	491	5213	5366	4.16e-21	107
LR812061.1	Contig070	0.709	140	39	0	5407276	5407143	4185	4324	8.82e-08	64
KF558358.1	Contig055	0.78	132	29	0	101	232	3137	3268	3.37e-22	108
OE007745.1	Contig057	0.721	121	32	0	27739	27619	174	287	0.000152	53
XM_026969249.1	Contig059	0.813	118	22	0	62	179	3176	3293	6.34e-24	114
OE007745.1	Contig062	0.72	117	31	0	27740	27624	80	190	8.17e-05	54
CP020666.1	Contig048	0.76	115	26	0	6426200	6426309	791	905	1.37e-08	67
XM_029183933.1	Contig060	0.787	113	24	0	355	467	4233	4345	7.17e-18	96
CT583727.30	Contig028	0.78	72	15	0	75105	75176	4943	5012	0.000979	51
CP046684.1	Contig037	0.811	53	10	0	30573852	30573800	3293	3345	8.17e-05	54
LR862136.1	Contig064	0.846	52	8	0	2027713	2027662	73	122	2.36e-05	56
OB794158.1	Contig058	0.857	48	7	0	152768	152815	667	714	0.000979	51
